# Supplementary material for: Transcriptome analysis provides new ideas for studying the regulation of glucose-induced lignin biosynthesis in pear calli
Source: BMC Plant Biol. 2022 Jun 27;22:310. doi: 10.1186/s12870-022-03658-x (PMC9235211; doi:10.1186/s12870-022-03658-x)
Supplement: Supplementary file 4 — Additional file 4: Table S1. Sequencing data statistics Q20 analysis. [file 12870_2022_3658_MOESM4_ESM.xlsx]

## Sheet: Sheet1
Additional file 4: Table S1. Sequencing data statistics Q20 analysis.
Sample	Raw Reads	Raw Bases	Clean Reads	Clean Bases	Error Rate	Q20	GC Content
CK_1	59845844	8.97G	58423538	8.76G	0.0003	0.9777	0.4651
CK_2	58767116	8.81G	56712564	8.51G	0.0003	0.9678	0.4651
CK_3	56732734	8.5G	55398946	8.31G	0.0003	0.9773	0.4644
GLU_1	53341756	8G	52000030	7.8G	0.0003	0.9761	0.4682
GLU_2	53249010	7.98G	51554266	7.73G	0.0003	0.976	0.4683
GLU_3	45279230	6.79G	44498660	6.67G	0.0003	0.9758	0.4686
