# Supplementary material for: Transcriptome analysis provides new ideas for studying the regulation of glucose-induced lignin biosynthesis in pear calli
Source: BMC Plant Biol. 2022 Jun 27;22:310. doi: 10.1186/s12870-022-03658-x (PMC9235211; doi:10.1186/s12870-022-03658-x)
Supplement: Supplementary file 5 — Additional file 5: Table S2. Alignment of reads with reference sequence. [file 12870_2022_3658_MOESM5_ESM.xlsx]

## Sheet: Sheet1
Additional file 5: Table S2. Alignment of reads with reference sequence.
Sample name	CK_1	CK_2	CK_3	GLU_1	GLU_2	GLU_3
Total reads	58423538	56712564	55398946	52000030	51554266	44498660
Total mapped	47751584 (81.73%)	45806622 (80.77%)	45429294 (82%)	41377244 (79.57%)	40924400 (79.38%)	35337086 (79.41%)
Multiple mapped	4929424 (8.44%)	4784914 (8.44%)	4721424 (8.52%)	4510280 (8.67%)	4442558 (8.62%)	3787022 (8.51%)
Uniquely mapped	42822160 (73.3%)	41021708 (72.33%)	40707870 (73.48%)	36866964 (70.9%)	36481842 (70.76%)	31550064 (70.9%)
Read-1	21411080 (36.65%)	20510854 (36.17%)	20353935 (36.74%)	18433482 (35.45%)	18240921 (35.38%)	15775032 (35.45%)
Read-2	21411080 (36.65%)	20510854 (36.17%)	20353935 (36.74%)	18433482 (35.45%)	18240921 (35.38%)	15775032 (35.45%)
Reads map to '+'	21411080 (36.65%)	20510854 (36.17%)	20353935 (36.74%)	18433482 (35.45%)	18240921 (35.38%)	15775032 (35.45%)
Reads map to '-'	21411080 (36.65%)	20510854 (36.17%)	20353935 (36.74%)	18433482 (35.45%)	18240921 (35.38%)	15775032 (35.45%)
Non-splice reads	25626542 (43.86%)	24583975 (43.35%)	24291114 (43.85%)	21447919 (41.25%)	21248472 (41.22%)	18412099 (41.38%)
Splice reads	17195618 (29.43%)	16437733 (28.98%)	16416756 (29.63%)	15419045 (29.65%)	15233370 (29.55%)	13137965 (29.52%)
