# Supplementary material for: Transcriptome analysis provides new ideas for studying the regulation of glucose-induced lignin biosynthesis in pear calli
Source: BMC Plant Biol. 2022 Jun 27;22:310. doi: 10.1186/s12870-022-03658-x (PMC9235211; doi:10.1186/s12870-022-03658-x)
Supplement: Supplementary file 6 — Additional file 6: Table S3. The DEGs were identified as PbPFK/PFP. [file 12870_2022_3658_MOESM6_ESM.xlsx]

## Sheet: Sheet1
Additional file 6: Table S3. The DEGs were identified as PbPFK/PFP.
Gene ID	Peak orientation	Annotation
Pbr028605.1	up	6-phosphofructokinase
Pbr028606.1	up	6-phosphofructokinase
Pbr028609.1	up	6-phosphofructokinase
Pbr028610.1	up	6-phosphofructokinase
Pbr012687.2	down	6-phosphofructokinase
Pbr015118.1	up	pyrophosphate-fructose-6-phosphate 1-phosphotransferase
