# Supplementary material for: Transcriptome analysis provides new ideas for studying the regulation of glucose-induced lignin biosynthesis in pear calli
Source: BMC Plant Biol. 2022 Jun 27;22:310. doi: 10.1186/s12870-022-03658-x (PMC9235211; doi:10.1186/s12870-022-03658-x)
Supplement: Supplementary file 7 — Additional file 7: Table S4. DEGs involved in plant hormone signal transduction pathways. [file 12870_2022_3658_MOESM7_ESM.xlsx]

## Sheet: Sheet1
Additional file 7: Table S4. DEGs involved in plant hormone signal transduction pathways.
Pathway	Gene ID	Peak orientation	Annotation
Auxin	Pbr009498.1	Up	auxin influx carrier
	Pbr033508.2	Up	auxin influx carrier
	Pbr035975.1	Down	auxin influx carrier
	Pbr000276.2	Up	transport inhibitor response 1
	Pbr014080.1	Down	auxin-responsive protein IAA
	Pbr029871.1	Up	auxin-responsive protein IAA
	Pbr002447.1	Up	auxin-responsive protein IAA
	Pbr003138.1	Down	auxin-responsive protein IAA
	Pbr004645.1	Down	auxin-responsive protein IAA
	Pbr004646.1	Down	auxin-responsive protein IAA
	Pbr008768.1	Up	auxin-responsive protein IAA
	Pbr014718.1	Up	auxin-responsive protein IAA
	Pbr014720.1	Down	auxin-responsive protein IAA
	Pbr015482.2	Up	auxin-responsive protein IAA
	Pbr018586.1	Up	auxin-responsive protein IAA
	Pbr025290.1	Up	auxin-responsive protein IAA
	Pbr033107.1	Up	auxin-responsive protein IAA
	Pbr033492.1	Up	auxin-responsive protein IAA
	Pbr037797.1	Down	auxin-responsive protein IAA
	Pbr000415.1	Up	Auxin response factor
	Pbr005563.1	Up	Auxin response factor
	Pbr005564.1	Up	Auxin response factor
	Pbr005854.1	Up	Auxin response factor
	Pbr016201.1	Up	Auxin response factor
	Pbr028076.1	Down	Auxin response factor
	Pbr007550.1	Down	auxin responsive GH3 gene family
	Pbr015325.1	Down	auxin responsive GH3 gene family
	Pbr021158.1	Down	auxin responsive GH3 gene family
	Pbr025212.1	Down	auxin responsive GH3 gene family
	Pbr026872.1	Down	auxin responsive GH3 gene family
	Pbr026873.1	Down	auxin responsive GH3 gene family
	Pbr037834.1	Down	auxin responsive GH3 gene family
	Pbr004491.1	Up	SAUR family protein
	Pbr005852.1	Up	SAUR family protein
	Pbr009936.1	Down	SAUR family protein
	Pbr018404.1	Down	SAUR family protein
	Pbr018494.1	Down	SAUR family protein
	Pbr018755.1	Up	SAUR family protein
	Pbr022379.1	Down	SAUR family protein
	Pbr026939.1	Down	SAUR family protein
	Pbr027128.1	Up	SAUR family protein
	Pbr028073.1	Up	SAUR family protein
	Pbr028075.1	Up	SAUR family protein
	Pbr040072.1	Down	SAUR family protein
	Pbr041090.1	Down	SAUR family protein
	Pbr042229.1	Down	SAUR family protein
Cytokinine	Pbr015157.1	Down	arabidopsis histidine kinase 2/3/4 (cytokinin receptor)
	Pbr035647.1	Down	arabidopsis histidine kinase 2/3/4 (cytokinin receptor)
	Pbr006568.1	Down	Histidine-containing phosphotransfer protein
	Pbr017109.1	Down	Histidine-containing phosphotransfer protein
	Pbr034277.2	Up	two-component response regulator ARR-B family
	Pbr024916.1	Up	two-component response regulator ARR-A family
Gibberellin	Pbr017104.1	Down	gibberellin receptor GID1
	Pbr041942.1	Down	gibberellin receptor GID1
	Pbr019693.1	Down	F-box protein GID2
	Pbr022022.1	Down	F-box protein GID2
	Pbr024549.1	Up	DELLA protein
	Pbr002358.2	Down	phytochrome-interacting factor 3
	Pbr005984.1	Down	phytochrome-interacting factor 3
	Pbr026078.1	Down	phytochrome-interacting factor 3
	Pbr029607.1	Down	phytochrome-interacting factor 3
Abscisic acid	Pbr016128.1	Down	abscisic acid receptor PYR/PYL family
	Pbr027457.1	Down	abscisic acid receptor PYR/PYL family
	Pbr009416.1	Down	protein phosphatase 2C
	Pbr015521.1	Down	protein phosphatase 2C
	Pbr018965.1	Down	protein phosphatase 2C
	Pbr022745.1	Down	protein phosphatase 2C
	Pbr007881.1	Down	Serine/threonine-protein kinase
	Pbr023607.1	Down	Serine/threonine-protein kinase
	Pbr003516.1	Up	ABA responsive element binding factor
	Pbr007589.1	Up	ABA responsive element binding factor
	Pbr014592.1	Up	ABA responsive element binding factor
	Pbr017778.1	Up	ABA responsive element binding factor
Ethylene	Pbr004323.1	Up	ethylene receptor
	Pbr011796.1	Up	ethylene receptor
	Pbr003163.1	Up	EIN3-binding F-box protein
	Pbr000646.1	Down	ethylene-insensitive protein 3
	Pbr022557.1	Up	ethylene-insensitive protein 3
	Pbr024739.1	Down	ethylene-insensitive protein 3
	Pbr023044.1	Up	ethylene-responsive transcription factor 1
	Pbr025354.1	Up	ethylene-responsive transcription factor 1
Brassinosteroid	Pbr019598.1	Down	BRI1 kinase inhibitor 1
	Pbr019624.1	Down	BRI1 kinase inhibitor 1
	Pbr016281.1	Up	BR-signaling kinase
	Pbr006182.1	Up	brassinosteroid resistant 1/2
	Pbr022869.1	Up	brassinosteroid resistant 1/2
Jasmonic acid	Pbr011711.1	Up	jasmonate ZIM domain-containing protein
	Pbr012103.1	Down	jasmonate ZIM domain-containing protein
	Pbr037372.1	Down	jasmonate ZIM domain-containing protein
	Pbr037418.1	Up	jasmonate ZIM domain-containing protein
	Pbr039229.1	Up	jasmonate ZIM domain-containing protein
	Pbr040357.1	Up	jasmonate ZIM domain-containing protein
Salicylic acid	Pbr002366.1	Down	regulatory protein NPR1
	Pbr041475.1	Down	regulatory protein NPR1
	Pbr003518.1	Down	transcription factor TGA
	Pbr014594.1	Down	transcription factor TGA
	Pbr023400.1	Up	transcription factor TGA
	Pbr026913.1	Down	transcription factor TGA
	Pbr027468.1	Down	transcription factor TGA
	Pbr030604.1	Up	transcription factor TGA
	Pbr036605.1	Down	transcription factor TGA
	Pbr034516.1	Up	pathogenesis-related protein 1
	Pbr022541.1	Up	pathogenesis-related protein 1
	Pbr022548.1	Up	pathogenesis-related protein 1
	Pbr022550.1	Up	pathogenesis-related protein 1
	Pbr034510.1	Up	pathogenesis-related protein 1
	Pbr034519.1	Up	pathogenesis-related protein 1
