# Supplementary material for: Transcriptome analysis provides new ideas for studying the regulation of glucose-induced lignin biosynthesis in pear calli
Source: BMC Plant Biol. 2022 Jun 27;22:310. doi: 10.1186/s12870-022-03658-x (PMC9235211; doi:10.1186/s12870-022-03658-x)
Supplement: Supplementary file 8 — Additional file 8: Table S5. The DEGs were identified as PbGA2ox6. [file 12870_2022_3658_MOESM8_ESM.xlsx]

## Sheet: Sheet1
Additional file 8: Table S5. The DEGs were identified as PbGA2ox6.
Gene ID	Peak orientation	Annotation
Pbr025274.1	down	GA2ox6; gibberellin 2-oxidase
Pbr014996.1	down	GA2ox6; gibberellin 2-oxidase
Pbr009085.1	down	GA2ox6; gibberellin 2-oxidase
Pbr020983.1	down	GA2ox6; gibberellin 2-oxidase
Pbr008632.1	up	GA2ox6; gibberellin 2-oxidase
