# Supplementary material for: Transcriptome analysis provides new ideas for studying the regulation of glucose-induced lignin biosynthesis in pear calli
Source: BMC Plant Biol. 2022 Jun 27;22:310. doi: 10.1186/s12870-022-03658-x (PMC9235211; doi:10.1186/s12870-022-03658-x)
Supplement: Supplementary file 9 — Additional file 9: Table S6. Primers used for qRT-PCR analysis. [file 12870_2022_3658_MOESM9_ESM.xlsx]

## Sheet: Sheet1
Additional file 9: Table S6. Primers used for qRT-PCR analysis.
Gene	Forward primer (5'to 3')	Reverse primer (5'to 3')
Pbr000276.2	GTCTTCATTGGAAACTGCTACTC	TCTCATCACTCACCGTCATCCTC
Pbr005487.1	CACTGTAAAGAACACGGTGAGCC	CCCTATCGACAACTTTGAGCAGA
Pbr005501.1	CTTTGTTGAGGGTTGTGACGGTT	GTCGCTTAAGTCAACAGAATCTCGA
Pbr006178.1	ACATTGATGCTTCATTTGCCAGG	TTAGCACTGCCGCTGTACGATTT
Pbr007881.1	CCGAACATCATTAGATTCAAGGAG	AAGAAACCGAAAGATAGGGAGGA
Pbr008363.1	CACTCAATCCCAGTACGCCAATA	ATCGTCGATCGTGACAACCTTAA
Pbr009228.1	TTTGGAAGTGCTACAGAATCAGG	TGGAGTAACGTTGTTGTTCAGGA
Pbr009498.1	TGAAACACTCAGGACCAGATAAAC	CATAAAGGGTAGCAAACAGATAGAC
Pbr010632.1	TGCCCTTCAACTGTATCCTGTGC	CAGTGAAAGATCGCAATGCTTGA
Pbr013075.1	GAGACCCACCTCAGACAACATTC	CAATCTGAAAATGGAGACTCTTGTG
Pbr013445.1	ATGGAAACTAAATCCCACGAGCA	CTTCTTGCTGCTTTGGATTTCTTTG
Pbr014718.1	CTTACACTTGGGTTGCCAGGGAG	AGGGGTTTCCTTTTGAGCGTTTT
Pbr015118.1	TTCGTAAAAGGCTGGCGTAAGGT	AAGCTGCGTAACGTGCTCAAAAC
Pbr015157.1	ACGGTTTCGGCAGATTATCACTA	GTGTTCTTCGATGATGATTCAGTCT
Pbr015482.2	CACCTGAAATAGCAGCGGAAAAT	AACAGTATCAACAAGGTCGGCTC
Pbr016460.1	CTACTTCCAGAACTTGCCAAAGG	ACTTGTCGCATCTGTGCCTAATC
Pbr016797.1	ATGGGAAAAGTTTGGCAGTGAAGAA	AGCGATCCGCCTATCTTCACTCCGT
Pbr016853.1	GCAAGTTATTGACAAAGAACGAGG	TTTCATGGTAATGGTAGAGTGGG
Pbr017091.1	GTGGCATCGGCAGTGTTATTCAC	AAGAATCACCTTCCCATTGTCGG
Pbr017104.1	ATGGGGTTGTCTCGTTTGATGTC	CGGCGGCACAGAATATCATAAAT
Pbr017545.1	GGAGAATGGCTGGCAGAAGAAAT	GTTGAACTTGAAGGAATGGAGGG
Pbr019693.1	GAGATGGTGGATGACTGCGTTGA	GCCAGTGCCTGTTACATATCAGC
Pbr019996.1	AGTGCCTTATTGCTCAAAGTTATGC	CTGTCCATTCGCTAAACAAGTCC
Pbr022022.1	TCTGATCTTCGAGGTGTTCAAGC	CTTGCTGAGACGCCAGATGTAGT
Pbr022422.1	TCGGTATGAAAGTCCAGAAGAAC	GCAATCAAGATCACTAGAAGCAG
Pbr022513.1	GGAGAATGGCTGGCAGAAGAAAT	GTTGAACTTGAAGGAATGGAGGG
Pbr023808.1	GGTATCCTTGCTGCCGATGAGTC	GCCCTCCTTCAAAACATCAACAAA
Pbr024549.1	CGAAAGCTGTGCAACTGTAACTG	GACCGAACCTTGTACCCCAAAAC
Pbr026235.1	CCCAGCAAAGACGCTCCTATGTT	CATCAGACCCTCCACAATACCGA
Pbr026583.1	TGAACGAGAAGGAATACAAGCCA	GAGACCCTCAACAATCCCAAACC
Pbr026913.1	GTTAGAAACAAGTCGTCTGAAGC	GTGTCCATACTCCATCTCAAATG
Pbr027457.1	TGGAGGCGGAGTACATAAGGAGG	CGGCTTGTACTTCTGGGGTTGAT
Pbr034277.2	TCTCCCACGGTGCTTGTGACTAT	ACCCGAGGCTTCTTTTGGTATGA
Pbr036263.1	TATCATACTGTCCGATGGCACTT	CACCCTTTCCGAGGTAGTCTTTA
Pbr037840.1	GATACTCAGCCGTGGAAGGATTT	AGGAGACCATCAAACTCAACCAT
Pbr040042.1	AGAAACACCGATCCCAATACCAA	ACAAAAGACGACTCCCACCCTAA
Pbr040044.1	GAGTGATGGAAATGGAAGTCAGGTG	AAAATCGCTGGGTTACTGGTTACAC
Pbr041475.1	GGGGAGGTGCGTTGAGATGATAG	CACCAGAGTGGAACTGTTGAGGC
Pbr041942.1	TCCTGACTGGTTCTGTTCTGCTA	AGTTCTTCTCCGACGCTTACTGT
Pbr008761.1	GGCTGAAGTTCATGCTTGTATTG	GAAACCCTTGTATCCTCCGTCTA
Pbr028605.1	CCTTAACGCCAGAGGTTGTGA	CCTCTCTGAGTTCCGTTTCCC
Pbr028609.1	ATGGACACGCAGTGTTAGTAGTGG	GGGTTCCCTGATTCATCCTTATT
Pbr028610.1	TGTCCAAAAGGAAGATCCAAGG	CACGATACATGCATGCACATCA
Pbr028606.1	CCTTAACGCCAGAGGTTGTGA	CCTCTCTGAGTTCCGTTTCCC
TUB	TGGGCTTTGCTCCTCTTAC	CCTTCGTGCTCATCTTACC
